# Supplementary material for: Analysis of local protein accumulation kinetics by live-cell imaging in yeast systems
Source: STAR Protoc. 2021 Aug 17;2(3):100733. doi: 10.1016/j.xpro.2021.100733 (PMC8379524; doi:10.1016/j.xpro.2021.100733)
Supplement: Table S1. Inoculation volume table, relates to step 3 of step-by-step method details [file mmc1.xlsx]

## Sheet: Sheet1
Cell number
Sample	Cell concentration in preculture (cells/ml)	Generation time (hour)	Culture time (hour)	No. of cell devision	Culture volume (ml)	Cell concentration at collection (cells/ml)	Required no. of cells for inoculation (cell)	Inoculation volume (µl)
Example1	1900000	2	16	8	20	7000000	546875	287.829
OD600
Sample	Cell density of preculture (OD600)	Generation time (hour)	Culture time (hour)	No. of cell devision	Culture volume (ml)	Cell density at collection (OD600)	Required cell density for inoculation (OD600 unit)	Inoculation volume (µl)
Example2	0.15	2	16	8	20	0.5	0.0390625	260.417
Note: This spreadsheet provides you how to calculate the inoculation volume in order to obtain an ideal cell density at the time of collection. Use the upper table if you use a hemocytometer to count yeast cell numbers. Use the lower table if you use a spectrophotometer to measure yeast cell density. Fill in all required columns (orange highlighted) (1) Fill in the cell concentration/density of p…
